# Supplementary material for: CCNE1 amplification is associated with poor prognosis in patients with triple negative breast cancer
Source: BMC Cancer. 2019 Jan 21;19:96. doi: 10.1186/s12885-019-5290-4 (PMC6341717; doi:10.1186/s12885-019-5290-4)
Supplement: Supplementary file 4 — Table S1. Normalized mRNA expression data for the “Pilot-TNBC” cohort. (XLSX 13 kb) [file 12885_2019_5290_MOESM4_ESM.xlsx]

## Sheet: 8 genes
probeset_id	3.1	3.3	4.1	4.2	2.1	2.3	1.1	1.2	6.1	6.2	5.1	5.2	7.1	7.3	8.2	8.3	9.1	9.3	10.1	10.2	10.4	2.4	FC	p	adj.p	Gene.Accession	Gene.Symbol	mRNA.Accession	mRNA..Source	mRna...Description	mRNA...xhyb	transcript_cluster_id	total_probes	crosshyb_type	category
16912379	7.34038	8.53671	8.22608	8.24701	1.76803	7.58024	5.39939	7.69229	8.46111	9.46657	7.57825	8.07396	7.86383	8.57688	3.8792	2.99281	6.23942	7.86241	9.38268	9.69003	10.4019	8.21174	1.77656	0.00484515	0.0596166	NM_012112	TPX2	NM_012112	RefSeq	Homo sapiens TPX2, microtubule-associated (TPX2), mRNA.	TRUE	16912379	30	1	main
16957843	2.81193	6.81518	6.57911	7.32371	6.62179	8.60062	7.40062	9.29645	7.28132	9.72847	5.72131	7.11865	8.92894	9.79255	8.88597	8.49957	9.33314	10.2691	7.81265	9.38599	9.47034	9.29961	1.7422	0.000211319	0.0198779	NM_001146156	GSK3B	NM_001146156	RefSeq	Homo sapiens glycogen synthase kinase 3 beta (GSK3B), transcript variant 2, mRNA.	TRUE	16957843	20	1	main
16854046	3.55079	5.56103	4.16147	5.88018	4.23065	6.14295	5.2267	6.50624	5.43254	6.68661	2.36019	4.91375	6.78238	7.06798	5.90931	6.80484	5.77902	6.87795	5.97089	6.77544	7.62587	6.30387	1.52807	3.08474e-05	0.0178864	NM_001271989	CEP76	NM_001271989	RefSeq	Homo sapiens centrosomal protein 76kDa (CEP76), transcript variant 2, mRNA.	TRUE	16854046	23	1	main
17086708	7.71411	7.38926	7.75437	7.55363	7.64213	8.50808	7.04963	7.9351	5.21662	5.24759	6.55954	6.7043	7.42496	7.66916	5.32263	5.81398	6.95355	7.89296	7.44281	7.68549	8.43983	6.84709	0.295615	0.237968	0.440959	NM_001135052	SYK	NM_001135052	RefSeq	Homo sapiens spleen tyrosine kinase (SYK), transcript variant 2, mRNA.	TRUE	17086708	27	1	main
16860418	6.89888	7.92656	6.82315	7.73877	4.92115	6.92377	5.51508	7.49945	7.07852	7.52089	8.38234	7.32378	7.1175	7.6045	4.9227	4.35871	6.17395	8.20746	6.93426	7.16945	6.81144	8.93987	1.0937	0.0133189	0.0936975	NM_001238	CCNE1	NM_001238	RefSeq	Homo sapiens cyclin E1 (CCNE1), mRNA.	TRUE	16860418	26	1	main
17083319	7.21807	5.49929	7.99067	7.34604	6.48647	8.11385	6.91905	7.85955	6.69862	6.21745	4.18261	5.70396	7.02975	7.98578	7.70798	6.15045	7.52957	7.96036	7.08132	7.94032	6.59456	8.81524	0.50433	0.192899	0.389209	NM_004972	JAK2	NM_004972	RefSeq	Homo sapiens Janus kinase 2 (JAK2), mRNA.	TRUE	17083319	23	1	main
16675924	4.23172	6.60947	5.00233	7.52054	5.19393	7.29845	7.62281	7.50682	7.10829	5.90683	7.1565	6.84461	6.63584	6.37815	4.72651	5.90979	8.40208	8.08782	7.5398	6.9809	7.08167	7.01268	0.673109	0.0972471	0.26347	XM_005244942	ELF3	XM_005244942	RefSeq	PREDICTED: Homo sapiens E74-like factor 3 (ets domain transcription factor, epithelial-specific ) (ELF3), transcript variant X1, mRNA.	FALSE	16675924	28	1	main
16897886	6.32886	8.01036	7.68615	7.43599	7.05248	6.04996	5.75287	6.53776	7.25545	6.73391	7.64539	7.61649	6.32913	6.12958	6.39125	5.32679	6.34559	6.4822	7.75695	7.33749	7.26652	6.66458	0.0681771	0.793645	0.889564	NM_001114636	FANCL	NM_001114636	RefSeq	Homo sapiens Fanconi anemia, complementation group L (FANCL), transcript variant 1, mRNA.	TRUE	16897886	24	1	main
