# Supplementary material for: CCNE1 amplification is associated with poor prognosis in patients with triple negative breast cancer
Source: BMC Cancer. 2019 Jan 21;19:96. doi: 10.1186/s12885-019-5290-4 (PMC6341717; doi:10.1186/s12885-019-5290-4)
Supplement: Supplementary file 5 — Table S2. Normalized mRNA expression data for the “Discovery-TNBC” cohort. (XLSX 20 kb) [file 12885_2019_5290_MOESM5_ESM.xlsx]

## Sheet: Sheet1
	gene_symbol	count.36.3	count.55.2	count.52.1	count.52.2	count.51.2	count.53.2	count.55.3	count.54.2	count.54.3	count.53.1	count.12.1	count.12.2	count.10.1	count.10.2	count.42.1	count.42.2	count.01.1 (Pilot-TNBC 2.1)	count.01.4 (Pilot-TNBC 2.4)	count.04.1	count.04.2	count.30.1	count.30.3	count.38.1x	count.29.2	count.29.3	count.43.1	count.43.5	count.25.2	count.25.3	count.05.2	count.05.6	count.16.2	count.16.4	count.36.1	count.26.1	count.26.4	count.15.1 (Pilot-TNBC 5.1)	count.15.2 (Pilot-TNBC 5.2)	count.22.2	count.22.5	count.33.1 (Pilot-TNBC 3.1)	count.33.3 (Pilot-TNBC 3.3)	count.31.1	count.31.2	count.32.1	count.32.2	count.27.1	count.27.6
GeneID:22974	TPX2	4.85384	4.58258	5.22358	6.63291	6.10716	5.49395	4.41244	5.36648	5.97959	7.01178	5.57231	5.39679	4.54393	2.14287	5.67306	6.30832	2.76023	6.52204	6.94859	7.07538	6.49789	6.65153	4.9884	4.32666	4.87438	5.97509	6.95052	6.16239	4.30473	7.14022	7.17402	6.28153	6.19244	5.31347	5.67616	7.43814	6.93534	6.49674	6.30495	6.44711	6.35432	7.25876	7.33587	8.55612	6.88571	7.62694	7.40674	7.98961
GeneID:2932	GSK3B	5.80001	6.38567	5.96239	6.5639	6.86012	6.0659	5.86913	5.91781	6.2623	6.24512	6.13328	5.43304	5.69967	5.90322	6.67542	6.56301	5.80833	6.33544	6.26616	6.36934	5.90271	5.64192	6.70837	6.05615	5.93162	6.17926	6.48816	6.01695	6.01911	6.44483	6.25945	5.58611	6.09095	5.8878	5.89277	6.50534	6.91794	6.38835	5.89359	6.34797	5.2959	6.25727	5.09073	6.07345	5.61596	5.54769	5.02459	5.79986
GeneID:79959	CEP76	3.22058	3.55073	3.54312	4.29627	3.10158	3.49349	3.48341	2.68585	4.11732	3.97325	2.47746	4.12045	3.21283	3.44138	3.95375	4.40349	3.49697	3.68816	4.1301	4.69458	4.65067	3.67559	3.44302	2.92141	3.8846	5.18551	5.50586	4.09099	2.96519	3.62634	3.17144	4.52598	4.56025	3.37258	4.09729	4.48341	3.68516	4.0339	3.92095	4.19329	4.78855	4.82447	4.51332	5.35391	4.5564	5.07667	4.21667	4.71763
GeneID:6850	SYK	4.11108	4.83638	4.92116	4.63417	5.61818	5.28691	4.6698	5.73276	3.80904	5.45633	4.69382	5.87776	4.49177	4.00388	4.48135	3.40882	5.97714	4.7694	4.74294	4.79801	3.64663	5.34231	4.34717	5.18316	4.9314	4.45994	3.78971	5.13449	3.38345	3.97835	4.79302	5.35197	4.98455	5.65649	3.64764	4.19577	4.14079	4.06252	4.70164	3.96562	6.16031	4.11533	5.25921	5.03352	4.09873	3.45865	2.98345	2.17391
GeneID:898	CCNE1	1.36263	2.03049	2.8718	3.58218	4.1016	3.9551	2.58607	0.81578	1.44579	5.26938	-1.5349	2.51295	0.943612	0.271518	2.57082	1.82084	0.404588	4.66136	2.39294	2.85076	4.81223	4.93429	3.09989	1.2664	1.7972	4.15297	5.15855	3.23355	1.48643	3.62304	4.04789	4.28297	4.73584	2.02991	2.05895	5.6829	3.91183	4.08362	2.5922	2.36238	3.31493	4.83114	4.00201	4.60124	1.84732	1.64148	6.32522	5.94914
GeneID:3717	JAK2	5.11308	6.56885	5.59074	5.5846	5.86439	6.33176	6.00007	6.91985	5.54844	6.1687	6.92897	6.52199	5.78255	6.37092	5.92068	5.09756	7.39754	7.85716	5.84183	5.33377	5.99851	6.8402	5.7091	7.48995	6.93393	6.70132	6.3253	6.63346	5.44371	5.24737	6.05152	5.56089	5.52404	7.22629	6.04108	5.14591	5.01905	5.40191	6.51326	5.66303	7.51165	6.59526	6.52762	6.61064	5.04509	4.02886	6.92642	5.73776
GeneID:1999	ELF3	2.82886	4.74636	3.82625	5.40992	5.08142	4.6247	4.62537	4.53958	4.18389	4.92987	5.77648	1.51952	6.07447	4.75909	6.46129	6.44975	2.25351	5.64034	5.86335	5.89599	5.44679	4.69618	5.77123	6.80433	6.48993	4.80638	4.93839	5.3055	6.55705	5.65841	5.03681	7.08326	7.86763	1.19875	5.13868	6.34393	5.67996	5.20311	6.35804	7.47699	4.70341	5.91075	4.79945	4.62996	4.14244	4.82538	2.0489	2.58707
GeneID:55120	FANCL	6.57226	6.49061	5.69361	6.81815	6.23394	6.23576	6.34272	6.60838	7.04912	6.42711	7.02436	6.15074	6.44035	6.43005	7.17549	7.0659	7.13666	7.81501	7.19022	7.0261	6.33468	7.21045	7.20404	7.38606	7.08242	7.01596	7.182	7.00451	5.73053	6.713	6.80458	7.6131	7.32745	7.15739	8.96251	6.5854	7.83015	7.7965	6.88009	5.96195	7.36169	7.49045	6.3631	7.64738	6.77077	7.41768	8.40216	9.1843
[truncated: 47 more columns]
